# Supplementary material for: Anti-chlamydial activity of vaginal fluids: new evidence from an in vitro model
Source: Front Cell Infect Microbiol. 2024 Jun 7;14:1403782. doi: 10.3389/fcimb.2024.1403782 (PMC11193362; doi:10.3389/fcimb.2024.1403782)
Supplement: Supplementary file 1 [file DataSheet_1.xlsx]

## Sheet: samples
subject	Formate	Adenine	Tryptophan	Phthalate	Tyramine	Tyrosine	4-Hydroxyphenyllactate	Fumarate	Inosine	UDP	Uridine	Uracil	Maltose	Ascorbate	1,3-Dihydroxyacetone	Threonine	Lactate	Serine	Glycerol	Fructose	Glycine	Glucose	Methanol	Taurine	sn-Glycero-3-phosphocholine	O-Acetylcholine	Choline	Ethanolamine	Phenylalanine	Creatinine	Creatine	Cadaverine	Asparagine	TMA	Aspartate	Sarcosine	DMA	Glutamine	3-Hydroxy-3-methylglutarate	Succinate	Pyruvate	Glutamate	4-Aminobutyrate	5-Aminopentanoate	O-Acetylcarnitine	Methionine	Proline	Acetate	Alanine
A1	0.342898	0.00897231	0.0250088	0.181481	NA	0.0656185	0.032239	NA	NA	NA	4.00295e-05	NA	1.07195	NA	0.00120872	0.0830788	7.46579	0.44926	5.11298	3.38564	0.171717	0.0967788	0.0207694	0.342432	0.0462403	0.00773103	0.0192789	0.0274155	0.0478368	0.103588	0.0573269	0.114891	0.0495925	0.00296078	0.0451143	0.010616	0.00296178	0.101775	0.0517037	0.0701962	0.094867	0.358715	0.000246272	0.0672151	0.0456209	0.0436276	0.0236474	0.219909	0.172865
A2	0.180423	0.0254177	0.0377998	0.06943	NA	0.116859	0.0314472	NA	NA	NA	7.19984e-05	NA	0.184691	NA	0.00342679	0.183773	6.0594	0.276323	0.272361	0.0890669	0.328945	0.128623	0.0101118	0.392405	0.0440734	0.00571972	0.0143528	0.0326295	0.0710853	0.084958	0.0528657	0.124589	0.0621504	0.00331016	0.0582237	0.0115732	0.00302146	0.124209	NA	0.0631832	0.0644739	0.397173	1.63251e-05	0.0443053	0.180545	0.0451307	0.0235312	0.336056	0.239931
A3	0.223737	0.0168644	0.0315785	7.61473e-05	NA	0.0875585	0.0284766	NA	NA	NA	0.00970441	NA	0.39659	NA	0.00110537	0.144768	6.11719	0.331865	0.399682	0.0809589	0.192946	0.253175	0.0109951	0.400718	0.0417699	0.00431804	0.0136161	0.0287813	0.0656826	0.0680658	0.0577701	0.1053	0.0690504	0.00245415	0.0456906	0.00622274	0.00595801	0.0910527	NA	0.0482197	0.0466199	0.438878	7.31775e-05	0.0657727	0.00862031	0.0617461	0.0196889	0.283031	0.209738
A4	0.390873	0.0170107	0.049823	7.68524e-06	NA	0.123743	0.0385914	NA	NA	NA	0.0152658	NA	0.102593	NA	0.00357053	0.202936	4.9504	0.247092	0.202984	0.04932	0.218987	0.111585	0.0133159	0.486471	0.0379195	0.0154488	0.0186474	0.0311758	0.0838625	0.110734	0.0507336	0.037178	0.0773507	0.00453542	0.0808548	0.00678973	0.00292613	0.136199	NA	0.060969	0.02633	0.302651	7.22924e-05	0.102207	0.0213977	0.0652037	0.0266874	0.399816	0.276522
B1	0.0497326	0.0221549	0.0266965	0.0206409	NA	0.127796	0.0230245	NA	NA	0.0034689	0.00825001	NA	0.0348878	NA	0.00794618	0.192681	7.61287	0.229539	0.0818446	0.00411783	0.235518	0.0219881	0.00563869	0.298646	0.025205	0.011281	0.00898194	0.0308397	0.0903589	0.0730877	0.0787978	0.0522125	0.0886775	0.00396986	0.124364	0.0536362	0.00286093	0.102764	NA	0.323511	0.0213179	0.629613	0.0658671	0.100616	0.00569347	0.0513245	0.0148614	0.274849	0.312926
B2	0.0746417	0.0474898	0.0323174	0.060259	NA	0.118275	0.0182863	NA	NA	NA	0.0176055	NA	0.115605	NA	0.00354523	0.218401	6.18852	0.243402	0.0920392	0.0148928	0.284252	0.0200109	0.00539638	0.27848	0.0304613	0.0041256	0.028595	0.0271191	0.0863021	0.0577276	0.057686	0.0721808	0.104833	0.00390409	0.114055	0.0238272	0.00156403	0.149389	NA	0.788111	0.00872697	0.698345	0.0552598	0.0741537	0.0094893	0.0832397	0.013997	0.213284	0.303683
B3	0.0617438	0.0528778	0.0298096	1.94137e-06	NA	0.122064	0.00598752	NA	NA	NA	0.0137925	NA	7.74177e-06	NA	0.0047388	0.268747	5.63285	0.374687	0.0438515	0.00622882	0.308021	0.0204219	0.00442007	0.252306	0.0316453	0.00618898	0.0105885	0.0293105	0.0919198	0.0604699	0.0716391	0.00589278	0.126572	0.00457888	0.128264	0.0573251	0.00234152	0.172254	0.00264022	0.787774	0.00435769	0.711642	0.0923359	0.0727505	0.00713841	0.061604	0.0234386	0.433206	0.308221
B4	0.0808552	0.0440543	0.0287001	0.374549	NA	0.122836	0.0185	NA	NA	NA	0.0057437	NA	0.00308373	NA	0.00537247	0.228857	6.67896	0.375038	0.0452305	0.0099975	0.286443	0.0246344	0.00868964	0.362069	0.0313095	0.00937018	0.00941089	0.0464699	0.0943548	0.0517098	0.0737554	0.100077	0.11367	0.00404592	0.133296	0.0341286	0.0019839	0.142088	NA	0.757993	0.0193037	0.765801	0.0639368	0.0595531	0.00534296	0.082852	0.0184363	0.371484	0.265179
C1	0.203372	0.0322116	0.0192272	0.118227	NA	0.0499744	0.018784	NA	NA	NA	0.00631858	NA	0.712315	NA	0.000234849	0.144445	4.74156	0.185205	0.491389	0.0518308	0.187423	0.180663	0.0154602	0.514912	0.0247692	0.00856357	0.0273821	0.0419218	0.0469677	0.0838108	0.0859516	0.0592803	0.0158113	0.00989401	0.0424014	0.0065761	0.00277345	0.177939	NA	0.846562	0.0328311	0.25853	0.0170702	0.0491296	0.0155865	0.0341289	0.0100017	0.592351	0.212965
C2	0.116429	0.0431807	0.0217189	0.0387775	NA	0.0610192	0.0257182	NA	NA	NA	3.59951e-06	NA	0.963725	NA	0.00374183	0.182661	8.18607	0.329505	0.583693	0.0759807	0.200461	0.159535	0.0252341	0.546195	0.045627	0.00665375	0.0200176	0.0328892	0.0751553	0.0583495	0.0876875	0.0731506	0.0175523	0.00151854	0.0511028	0.0146102	0.00120139	0.141202	NA	0.312077	0.039346	0.375387	0.00379317	0.0422902	0.00641652	0.0366656	0.0152854	0.215355	0.226476
C3	0.102602	0.0209728	0.114358	0.0731236	NA	0.0517078	0.0828686	NA	NA	NA	0.723157	NA	0.487416	NA	0.427764	2.3907	6.76178	0.271219	0.274855	0.0482977	0.23221	0.1222	0.00941252	0.41172	0.0350492	0.0119577	0.0203334	0.0373044	0.0700602	0.128537	0.0794871	0.0778427	0.126853	0.00521032	0.0384894	0.0143671	0.00346376	0.109189	NA	0.226736	0.0262123	0.295122	0.026028	0.0822914	0.0249464	0.0511023	0.020229	0.243379	0.194426
C4	0.169366	0.0633301	0.0203334	0.10972	NA	0.0441597	0.0219678	0.00979184	NA	NA	0.00443565	0.0388828	3.56066	NA	0.0018857	0.194974	4.94235	0.200768	2.13938	0.618805	0.330463	1.54609	0.0302781	0.717848	0.0790905	0.00364988	0.0333092	0.0377626	0.0581751	0.0369181	0.111152	0.0140597	0.0153083	0.00112409	0.0328876	0.00908438	0.00213912	0.191719	NA	0.308665	0.0468032	0.385942	2.54069e-05	0.0337355	0.0156175	0.0302861	0.027701	0.407261	0.25104
E1	0.0974069	0.0659787	0.0336465	0.0252583	NA	0.089959	0.0257044	NA	NA	NA	0.0055022	0.0101085	0.226494	NA	0.00525598	0.106616	8.90133	0.255149	0.342361	0.0290325	0.230719	0.0163073	0.0120765	0.340432	0.058652	0.00410148	0.0222368	0.0596992	0.0841411	0.0795225	0.0800467	0.112831	0.0427811	0.00183266	0.0894786	0.0259721	0.00234732	0.0458739	NA	0.0765043	0.0253151	0.0546659	0.47191	0.0570854	0.00868296	0.036993	0.0181219	0.370027	0.159976
E2	0.112429	0.0203663	0.0233641	3.45284e-05	NA	0.0752155	0.0283603	NA	NA	NA	2.91115e-07	NA	3.38536	NA	0.00357307	0.122049	9.69319	0.128198	2.06467	0.339876	0.353624	0.163259	0.0106173	0.246092	0.060257	0.00596982	0.0112357	0.0351727	0.0615169	0.0908143	0.100837	0.147043	0.0276186	0.0018442	0.043084	0.0167891	0.0036566	0.0269668	NA	0.0741992	0.0412487	0.0310041	0.437703	0.0442927	0.0338211	0.0132847	0.0207609	0.494781	0.118649
E3	0.121802	0.0601318	0.0340995	0.136981	NA	0.108627	0.0227294	NA	NA	NA	0.000669518	NA	0.0188758	NA	0.00601879	0.152806	7.65047	0.29923	0.116377	0.0260334	0.235839	0.0250036	0.00620509	0.383719	0.0565699	0.00749403	0.0156431	0.0266768	0.0839472	0.058145	0.0980342	0.116773	0.076803	0.00302388	0.0906152	0.0186371	0.00203915	0.0691602	NA	0.0602012	0.0236202	0.0877915	0.484779	0.0581071	0.0183667	0.0513952	0.0131639	0.225821	0.202768
E4	0.0328221	0.0360835	0.0302812	0.0359351	NA	0.119949	0.030477	NA	NA	NA	0.000930502	NA	0.207545	NA	0.00474115	0.117532	8.11315	0.540455	0.212923	0.0607972	0.253529	0.0291152	0.019952	0.353587	0.0506808	0.0141269	0.0154325	0.0332177	0.0809621	0.0847776	0.104118	0.127981	0.0688617	0.00257424	0.0788034	0.0268635	0.00221252	0.0907799	NA	0.0850191	0.0278843	0.153372	0.376558	0.0856927	0.0273677	0.0409024	0.0213455	0.168009	0.18185
G1	0.0446806	0.011245	0.0320302	8.14289e-06	NA	0.0918004	0.025858	NA	NA	NA	0.0136081	NA	0.532835	NA	0.0102813	0.164749	7.46576	0.383553	0.348878	0.023869	0.272584	0.0302365	0.0124311	0.488987	0.0391261	0.018145	0.0186449	0.0278441	0.0513262	0.0412838	0.0775111	0.0241608	0.0252681	0.0014716	0.0793279	0.0251839	0.00309022	0.190078	NA	0.103259	0.0544486	0.513965	0.034842	0.0386142	0.0167733	0.0667909	0.0152325	0.251616	0.267688
G2	0.0809655	0.0497823	0.0488996	0.110522	NA	0.0534577	0.0260476	NA	NA	NA	0.0269681	NA	0.502145	NA	0.00595849	0.139461	5.9416	0.262672	0.689777	0.0485938	0.145978	0.056555	0.00632698	0.460169	0.0731962	0.00297543	0.0306507	0.0693439	0.069381	0.0240354	0.0919207	0.0614799	0.0536096	0.0030015	0.0563219	0.00501319	0.00275861	0.158459	NA	0.0403092	0.0319064	0.299525	0.013961	0.078046	0.0123467	0.0721227	0.0188165	0.234178	0.165452
G3	0.106095	0.0177992	0.0258365	1.92702e-05	NA	0.0860097	0.0250375	NA	NA	NA	0.00909186	NA	0.420059	NA	0.015467	0.170788	9.43983	0.463305	0.395586	0.0313487	0.259471	0.0244869	0.010458	0.391741	0.0444494	0.00514627	0.022918	0.0177815	0.0647901	0.0521385	0.0764076	0.0599468	0.0343761	0.0014162	0.101072	0.0383974	0.00284466	0.128958	NA	0.149859	0.0299942	0.610479	0.0521358	0.115832	0.0201702	0.0533795	0.0154714	0.455518	0.207459
G4	0.0587661	0.0196173	0.0266619	0.000992882	NA	0.0947909	0.0307028	NA	NA	0.0210977	0.00376867	NA	1.86755	NA	0.0132495	0.2513	8.59229	1.24193	1.26579	0.0641326	0.281575	0.0268515	0.0157062	0.497767	0.0382114	0.00527336	0.0164035	0.0330064	0.0533597	0.0227097	0.0866125	0.0145667	0.0466366	0.00161168	0.0897938	0.058999	0.00287216	0.139779	NA	0.12643	0.0754094	0.687844	0.0599064	0.0658814	0.0055995	0.0238171	0.0188152	0.317044	0.34114
H1	0.594284	0.0669619	0.0213732	0.023842	NA	0.0741486	0.0355093	NA	NA	NA	0.0173651	NA	0.0615329	NA	0.000634196	0.0596657	1.98338	0.207295	0.305545	0.0749828	0.220369	0.100232	0.0375391	0.348969	0.0314482	0.0341615	0.0223968	0.0201464	0.022771	0.0969437	0.181486	0.143753	0.000716118	0.00152068	0.0443541	0.00600449	0.00321712	0.246355	NA	0.0859822	0.00966786	0.425328	0.000645419	0.0629167	0.0622421	0.18482	0.0204836	0.971212	0.321749
H2	0.421017	0.0604908	0.0311763	0.00782821	NA	0.0842826	0.0190373	NA	NA	NA	0.0163172	NA	0.355061	NA	0.00606643	0.17616	2.25469	0.472615	0.359167	0.0669071	0.0924194	0.300069	0.0094565	0.376716	0.0327045	0.00854913	0.017755	0.0222879	0.0422064	0.0169552	0.135985	0.0632712	0.0591211	0.0032742	0.0741608	0.00684741	0.00186507	0.235418	NA	0.0608489	0.00915937	0.389726	6.34304e-05	0.0513088	0.0224785	0.0831882	0.0163768	0.662297	0.313446
H3	0.691131	0.0870935	0.0246305	0.0238937	NA	0.0509614	0.0468759	NA	NA	NA	0.0219872	NA	0.287211	NA	4.86032e-05	0.0598138	2.90834	0.406231	0.579852	0.0763821	0.375306	0.0448911	0.0378449	0.622954	0.0434856	0.0317382	0.0201144	0.0202115	0.0136933	0.0368891	0.27466	0.170267	0.0158471	0.0012591	0.0624625	0.005424	0.00484761	0.432097	NA	0.0803196	0.0111971	0.635492	0.000927094	0.0621017	0.187376	0.0365662	0.0202941	1.32088	0.436727
H4	0.0621159	0.044862	0.035756	0.00931827	NA	0.0660894	0.0211795	NA	NA	NA	0.0300442	NA	0.144962	NA	0.00835936	0.1053	2.73078	0.262654	0.389893	0.0559189	0.197691	0.267959	0.00708433	0.385319	0.0408676	0.00244231	0.0124673	0.0348759	0.123164	0.0215191	0.0927114	0.044657	0.051721	0.00404245	0.0636055	0.00567994	0.00229462	0.217236	NA	0.0547142	0.00854568	0.201251	0.0218504	0.068474	0.0161413	0.108348	0.0095353	0.068938	0.222787
I1	0.0698368	0.0400263	0.029695	0.00528238	NA	0.143198	0.0169323	NA	NA	NA	0.0052968	NA	0.0550021	NA	0.0027202	0.201243	7.60316	0.247793	0.112776	0.0248214	0.242266	0.0303297	0.0194691	0.504868	0.0357897	0.0093951	0.0196386	0.0364153	0.115489	0.0261037	0.0685548	0.413751	0.101137	0.00417045	0.109932	0.0192805	0.00126227	0.124332	NA	0.234783	0.0278238	0.604151	0.0434386	0.133393	0.00663378	0.0922373	0.0188672	0.23662	0.358771
I2	0.253602	0.0294834	0.014537	0.00137117	NA	0.075794	0.00403564	NA	NA	NA	0.00540668	NA	0.108957	NA	0.016687	0.167202	10.8103	0.0542462	0.135718	0.034555	0.252814	0.0193139	0.023185	0.578778	0.0500803	0.00416603	0.0330518	0.0601452	0.0685173	0.0527199	0.0778172	0.0409789	0.0273352	0.00133478	0.0576276	0.0246486	0.00242444	0.0947859	NA	0.630912	0.0496374	0.59825	0.0434466	0.0284814	0.0137582	0.0537135	0.0255449	0.567324	0.226935
I3	0.108177	0.0262282	0.0311357	1.8179e-05	NA	0.114827	0.0194459	NA	NA	NA	0.00415466	NA	0.294182	NA	0.00607436	0.330057	6.20544	0.193342	0.217765	0.0501796	0.368094	0.234096	0.00969415	0.498059	0.0448674	0.000920383	0.0241389	0.0274155	0.0680824	0.0395509	0.0718181	0.0105877	0.0446216	0.00134336	0.0897938	0.0463676	0.00286782	0.136812	NA	0.601749	0.0518877	0.612523	0.0657093	0.0337355	0.00712066	0.0372971	0.0400966	0.416019	0.449015
I4	0.0680084	0.0259183	0.0248594	0.000778745	NA	0.129838	0.026006	NA	NA	NA	0.00448165	NA	0.056679	NA	0.0058528	0.232819	6.62909	0.267324	0.0913532	0.0114661	0.306549	0.0172117	0.00882019	0.498059	0.0438872	0.00692769	0.0175902	0.0214077	0.065283	0.0421065	0.0741886	0.0240965	0.0661046	0.00299749	0.0918871	0.0272445	0.00222629	0.181405	NA	0.57242	0.0387435	0.658221	0.0476414	0.0740592	0.0146689	0.0786755	0.0247369	0.246087	0.305175
L1	0.0379699	0.0238975	0.0334074	5.80119e-06	0.0280038	0.0969961	0.0160686	NA	NA	NA	0.00545207	NA	0.545918	NA	0.00659534	0.204835	11.134	0.36296	0.445906	0.0348386	0.263333	0.0406282	0.009682	0.526505	0.0267483	0.011525	0.0188187	0.035709	0.0756786	0.0356879	0.0804948	0.0414009	0.0969752	0.00185959	0.0899063	0.0200145	0.00272482	0.176278	NA	0.194037	0.0363856	0.630859	0.0636834	0.0590972	0.0101908	0.0860647	0.0227483	0.0935636	0.35693
L2	0.0487196	0.0423572	0.0282013	0.00170525	0.0291772	0.107544	0.0138231	NA	NA	NA	0.0054082	NA	0.82929	NA	0.00427255	0.222958	8.07438	0.541532	0.632596	0.0415521	0.321069	0.0629274	0.0136125	0.469915	0.0342679	0.0109889	0.0198079	0.0355108	0.0649794	0.0501116	0.0865843	0.0256725	0.124612	0.00279624	0.0883594	0.0225911	0.00101029	0.210181	NA	0.191932	0.0271901	0.472564	0.17506	0.0756861	0.0177165	0.0811059	0.0200311	0.211236	0.362411
L3	0.0588533	0.0460395	0.0251813	2.18536e-05	0.0376456	0.0832573	0.0174707	NA	NA	NA	0.0113458	NA	2.61587	NA	0.00329079	0.15655	10.3286	0.1269	1.49051	0.368319	0.280184	0.0993969	0.021877	0.397331	0.040279	0.00549187	0.0459605	0.0281795	0.0673942	0.057038	0.0708831	0.099162	0.0701556	0.00384419	0.0544852	0.0183208	0.00526222	0.14	NA	0.569783	0.0434358	0.172165	0.404302	0.0630831	0.00793304	0.0644554	0.0178293	0.343033	0.321289
L4	0.0427521	0.0261978	0.0328875	0.0017903	0.0218795	0.0949218	0.0207114	NA	NA	NA	0.00628003	NA	0.353586	NA	0.00505652	0.186904	9.98215	0.268712	0.276258	0.0165441	0.241948	0.0483657	0.0085784	0.549546	0.0274472	0.0148154	0.0162662	0.0362715	0.0745464	0.0231859	0.07159	0.0359906	0.07348	0.00195973	0.0833585	0.0195377	0.00188518	0.172081	NA	0.12744	0.0268353	0.642365	0.05641	0.105921	0.0121231	0.0966807	0.0124967	0.176343	0.285056
M1	0.568663	0.0360034	0.045133	0.0118399	NA	0.0562612	0.0359939	NA	NA	NA	0.0144119	NA	0.314123	NA	0.00667203	0.0998293	5.59513	0.141202	0.900065	0.000320492	0.190305	0.052631	0.0239478	0.344366	0.0437977	0.00238281	0.0135147	0.0307088	0.0499085	0.0336595	0.0857664	0.100531	0.0214927	0.00212473	0.0447712	0.00898841	0.00293619	0.106137	NA	0.232596	0.0232032	0.237202	0.000242902	0.0499679	0.0411063	0.0547987	0.0170292	0.582342	0.146063
M2	0.0765999	0.0338867	0.0272996	0.000844993	NA	0.114827	0.0242035	NA	NA	NA	0.00265384	NA	0.634735	NA	0.0222488	0.184377	11.2722	0.194226	0.47269	0.0436314	0.340949	0.0259103	0.0075181	0.493359	0.0283118	0.00689554	0.0213035	0.0342621	0.093824	0.0469727	0.0620383	0.048113	0.0705748	0.00331822	0.091953	0.0250846	0.00389665	0.156329	NA	0.448821	0.0265179	0.588625	0.0410522	0.115613	0.00660475	0.093624	0.0174129	0.150457	0.170818
M3	0.0933825	0.0262282	0.0339722	0.0109769	NA	0.113109	0.0299467	NA	NA	NA	0.0114013	NA	0.228511	NA	0.0170654	0.166407	8.28564	0.340401	0.305551	0.0361558	0.307621	0.0204288	0.0108208	0.426804	0.0314001	0.00374446	0.0108568	0.041554	0.0799805	0.0334196	0.0691765	0.0169976	0.0852146	0.00258103	0.0973414	0.0107967	0.00210123	0.0992592	NA	0.285409	0.0177673	0.576233	0.0341846	0.167089	0.00599456	0.0941374	0.010372	0.240228	0.194519
M4	0.108517	0.0275678	0.0331068	1.2003e-05	NA	0.106016	0.0576239	NA	NA	NA	0.010456	NA	0.296025	NA	0.00813364	0.129736	5.23337	0.228999	0.232872	0.0178013	0.264021	0.154231	0.00556986	0.496492	0.0367037	0.0114104	0.0121948	0.0358531	0.0720145	0.0159616	0.0786441	0.0189237	0.0660051	0.0034131	0.084343	0.0220819	0.00192096	0.126288	NA	0.727694	0.0274586	0.483447	0.0499999	0.0999327	0.0173108	0.0687797	0.0135481	0.292759	0.181006
N1	0.0630834	0.0850372	0.0142701	0.00769233	NA	0.0155906	0.0158391	0.00664674	NA	NA	0.0060988	NA	2.68524	0.0825426	0.0037995	0.064473	3.06689	0.49343	1.83977	0.263668	0.267541	0.325626	0.016248	0.72752	0.0555696	0.0130387	0.0428759	0.0649478	0.0481838	0.0456001	0.177548	0.0621393	0.014549	0.0109471	0.0193318	0.00334745	0.00482318	0.295646	NA	0.0516724	0.0103069	0.163651	0.000173911	0.0432709	0.0181578	0.0315926	0.0111964	0.163287	0.216961
N2	0.0264135	0.0612452	0.0216838	2.67295e-05	NA	0.0750905	0.0176255	NA	0.0370519	NA	0.0436072	NA	0.811579	0.042965	0.00247982	0.145106	4.39949	0.301033	0.601554	0.165069	0.329248	0.431929	0.00614868	0.805025	0.0635088	0.0133764	0.0355681	0.0393181	0.105438	0.0432535	0.124201	0.0535299	0.0345692	0.00187035	0.0597224	0.0116228	0.00217891	0.213318	NA	0.0523534	0.00468303	0.378283	0.000966936	0.0458759	0.0392811	0.0494099	0.0212378	0.0771234	0.264783
N3	0.0899845	0.054197	0.0190802	0.00402556	NA	0.0536183	0.0190587	NA	0.0236667	NA	0.0193652	NA	1.28586	0.0352206	0.00742851	0.0963549	4.09155	0.283357	0.755771	0.164044	0.258277	0.44877	0.0110167	0.616274	0.046371	0.010832	0.0234185	0.0452315	0.0615804	0.0546893	0.104098	0.0543427	0.0223932	0.00137012	0.0450364	0.00823942	0.00146742	0.169457	NA	0.0449882	0.0113747	0.195106	0.000119863	0.0347422	0.0226775	0.0397981	0.0120431	0.163488	0.206833
N4	0.0632825	0.0821793	0.0162124	0.334155	NA	0.0610927	0.0144909	NA	0.0143427	0.0398478	0.031706	0.0207734	2.67441	NA	0.0060357	0.18039	4.96445	0.110946	1.41105	0.328026	0.110187	0.89619	0.0105925	0.741189	0.0626091	0.0118002	0.0260757	0.0705299	0.120138	0.0365588	0.132213	0.0337585	0.0259842	0.00183366	0.0568811	0.00816996	0.00291962	0.222073	NA	0.0561926	0.011308	0.276988	0.0124376	0.040613	0.0660757	0.0484942	0.0246891	0.130149	0.203716
[truncated: 8 more columns]
